# Supplementary material for: Comparison of Two Intravenous Propofol Doses after Jugular Administration for Short Non-Surgical Procedures in Red-Eared Sliders (Trachemys scripta elegans)
Source: Animals (Basel). 2024 Jun 21;14(13):1847. doi: 10.3390/ani14131847 (PMC11240516; doi:10.3390/ani14131847)
Supplement: Supplementary file 1 [file animals-14-01847-s001.zip]

Archive with 1 entries (1 files):
- animals-3012654-supplementary.pdf
